# Supplementary material for: Solubility and Permeability Enhancement of Oleanolic Acid by Solid Dispersion in Poloxamers and γ-CD
Source: Molecules. 2022 May 9;27(9):3042. doi: 10.3390/molecules27093042 (PMC9101807; doi:10.3390/molecules27093042)
Supplement: Supplementary file 1 [file molecules-27-03042-s001.zip]

Archive with 1 entries (1 files):
- molecules-1681615-supplementary.pdf
